# Supplementary material for: Elevated expression of MKRN3 in squamous cell carcinoma of the head and neck and its clinical significance
Source: Cancer Cell Int. 2021 Oct 24;21:557. doi: 10.1186/s12935-021-02271-6 (PMC8543891; doi:10.1186/s12935-021-02271-6)
Supplement: Supplementary file 1 — Additional file 1: Table S1. The sequence of primers. [file 12935_2021_2271_MOESM1_ESM.xlsx]

## Sheet: Sheet1
Additional file 1: Table S1. Sequence of primers
Gene	Primer sequence
MKRN3
Forward	5’-GCT ATT CGC ACG ACC TTT CTG-3’
Reverse	5’-CCA CGG TCT GCA TTG TCT CTC-3’
GAPDH
Forward	5’-TCC AAA ATC AAG TGG GGC GA-3’
Reverse	5’-AGT AGA GGC AGG GAT GAT GT-3’
