# Supplementary material for: Elevated expression of MKRN3 in squamous cell carcinoma of the head and neck and its clinical significance
Source: Cancer Cell Int. 2021 Oct 24;21:557. doi: 10.1186/s12935-021-02271-6 (PMC8543891; doi:10.1186/s12935-021-02271-6)
Supplement: Supplementary file 2 — Additional file 2: Table S2. The antibody information. [file 12935_2021_2271_MOESM2_ESM.xlsx]

## Sheet: Sheet1
Additional file 2: Table S2. The antibody information
Gene	Primer sequence
MKRN3	1:1000 ~1:2000 dilution, Abcam, Cambridge, England
P53	1:1000 ~1:2000 dilution, Cell Signaling Technology,Danvers, MA
GAPDH	1:500 ~1:2000 dilution,Proteintech Group,wuhan,China
Rabbit IgG	1:2000 dilution, Cell Signaling Technology,Danvers, MA
