# Supplementary material for: Elevated expression of MKRN3 in squamous cell carcinoma of the head and neck and its clinical significance
Source: Cancer Cell Int. 2021 Oct 24;21:557. doi: 10.1186/s12935-021-02271-6 (PMC8543891; doi:10.1186/s12935-021-02271-6)
Supplement: Supplementary file 3 — Additional file 3: Table S3. The GO biological process. [file 12935_2021_2271_MOESM3_ESM.xlsx]

## Sheet: Sheet1
Term (GO)	Gene count	FDR	%	Matching proteins in network
cell cycle process	8	0.0105	1.99501	EIF4E,EIF4EBP1,ERCC1,ERCC4,LMNA,MDM4,NDE1,TP53
cell population proliferation	7	0.0105	1.74564	ERCC1,KIF1A,LMNTD1,MDM4,NDE1,PAX1,TP53
cellular macromolecule metabolic process	19	0.0239	4.73815	EIF4E,EIF4E1B,EIF4EBP1,EIF4G1,ERCC1,ERCC4,MDM4,MKRN3,MRPS6,PAX1,PAX9,POLR1C,POLR1D,RHBDD1,RHBDD3,TP53,TRIM31,TRIM5,TRIM8
cellular protein metabolic process	13	0.031	3.2419	EIF4E,EIF4E1B,EIF4EBP1,EIF4G1,MDM4,MKRN3,MRPS6,RHBDD1,RHBDD3,TP53,TRIM31,TRIM5,TRIM8
cellular response to chemical stimulus	11	0.03	2.74314	EIF4EBP1,LMNA,LMNB1,MDM4,PAX9,RHBDD1,TP53,TRIM31,TRIM5,TRIM8,VIM
cellular response to hypoxia	3	0.027	0.74813	LMNA,MDM4,TP53
cellular response to interferon-gamma	4	0.0105	0.997506	TRIM31,TRIM5,TRIM8,VIM
cellular response to organic substance	10	0.0294	2.49377	EIF4EBP1,LMNA,LMNB1,PAX9,RHBDD1,TP53,TRIM31,TRIM5,TRIM8,VIM
cellular response to UV	4	0.0092	0.997506	ERCC1,ERCC4,RHBDD1,TP53
cytokine-mediated signaling pathway	6	0.0156	1.49626	LMNB1,TP53,TRIM31,TRIM5,TRIM8,VIM
cytoplasmic translational initiation	2	0.0128	0.498753	EIF4EBP1,EIF4G1
DNA damage response, signal transduction by p53 class mediator resulting in cell cycle arrest	2	0.0469	0.498753	MDM4,TP53
global genome nucleotide-excision repair	2	0.0218	0.498753	ERCC1,ERCC4
interferon-gamma-mediated signaling pathway	3	0.0117	0.74813	TRIM31,TRIM5,TRIM8
intermediate filament organization	2	0.0171	0.498753	DES,VIM
interstrand cross-link repair	2	0.0375	0.498753	ERCC1,ERCC4
macromolecule metabolic process	20	0.0352	4.98753	EIF4E,EIF4E1B,EIF4EBP1,EIF4G1,ERCC1,ERCC4,MDM4,MKRN3,MRPS6,PAX1,PAX9,POLR1C,POLR1D,RHBDD1,RHBDD2,RHBDD3,TP53,TRIM31,TRIM5,TRIM8
mitotic cell cycle process	6	0.0125	1.49626	EIF4E,EIF4EBP1,LMNA,MDM4,NDE1,TP53
multicellular organism aging	2	0.0242	0.498753	ERCC1,TP53
muscle filament sliding	2	0.03	0.498753	DES,VIM
negative regulation of DNA metabolic process	3	0.0261	0.74813	ERCC1,ERCC4,TP53
negative regulation of protection from non-homologous end joining at telomere	2	0.0105	0.498753	ERCC1,ERCC4
negative regulation of viral entry into host cell	2	0.0145	0.498753	TRIM31,TRIM5
negative regulation of viral life cycle	3	0.0128	0.74813	TRIM31,TRIM5,TRIM8
negative regulation of viral release from host cell	2	0.0143	0.498753	TRIM5,TRIM8
nucleotide-excision repair	3	0.019	0.74813	ERCC1,ERCC4,TP53
nucleotide-excision repair, DNA incision, 3'-to lesion	2	0.0105	0.498753	ERCC1,ERCC4
nucleotide-excision repair, DNA incision, 5'-to lesion	2	0.0297	0.498753	ERCC1,ERCC4
nucleotide-excision repair, preincision complex stabilization	2	0.0168	0.498753	ERCC1,ERCC4
peptide metabolic process	5	0.0239	1.24688	EIF4E,EIF4E1B,EIF4EBP1,EIF4G1,MRPS6
positive regulation of biological process	18	0.0143	4.48878	EIF4E,EIF4EBP1,EIF4G1,ERCC1,ERCC4,LMNA,MDM4,PAX1,PAX9,POLR1C,RHBDD1,RHBDD3,TP53,TRIM31,TRIM5,TRIM65,TRIM8,VIM
positive regulation of catabolic process	4	0.0413	0.997506	RHBDD1,RHBDD3,TRIM65,TRIM8
positive regulation of cell cycle	5	0.0128	1.24688	EIF4E,EIF4EBP1,EIF4G1,MDM4,TP53
positive regulation of cellular process	15	0.0469	3.74065	EIF4E,EIF4EBP1,EIF4G1,ERCC1,ERCC4,LMNA,MDM4,PAX1,PAX9,RHBDD1,TP53,TRIM5,TRIM65,TRIM8,VIM
positive regulation of metabolic process	13	0.0211	3.2419	EIF4G1,ERCC1,LMNA,PAX1,PAX9,POLR1C,RHBDD1,RHBDD3,TP53,TRIM5,TRIM65,TRIM8,VIM
positive regulation of mitotic cell cycle	3	0.0288	0.74813	EIF4E,EIF4EBP1,EIF4G1
positive regulation of protein complex assembly	4	0.0165	0.997506	EIF4G1,ERCC1,ERCC4,TP53
protein metabolic process	14	0.0357	3.49127	EIF4E,EIF4E1B,EIF4EBP1,EIF4G1,MDM4,MKRN3,MRPS6,RHBDD1,RHBDD2,RHBDD3,TP53,TRIM31,TRIM5,TRIM8
protein modification by small protein conjugation or removal	6	0.0398	1.49626	MDM4,MKRN3,TP53,TRIM31,TRIM5,TRIM8
protein ubiquitination	5	0.0396	1.24688	MDM4,MKRN3,TRIM31,TRIM5,TRIM8
regulation of catabolic process	7	0.0128	1.74564	EIF4G1,MDM4,RHBDD1,RHBDD3,TRIM65,TRIM8,VIM
regulation of chromosome organization	4	0.0275	0.997506	ERCC1,ERCC4,LMNA,TP53
regulation of DNA metabolic process	4	0.0378	0.997506	ERCC1,ERCC4,LMNA,TP53
regulation of G1/S transition of mitotic cell cycle	3	0.0297	0.74813	EIF4G1,MDM4,TP53
regulation of gene expression	15	0.03	3.74065	EIF4E,EIF4E1B,EIF4EBP1,EIF4G1,LMNA,MDM4,PAX1,PAX9,POLR1C,RHBDD1,TP53,TRIM31,TRIM5,TRIM8,VIM
regulation of macromolecule metabolic process	18	0.0294	4.48878	EIF4E,EIF4E1B,EIF4EBP1,EIF4G1,ERCC1,ERCC4,LMNA,MDM4,PAX1,PAX9,POLR1C,RHBDD1,RHBDD3,TP53,TRIM31,TRIM5,TRIM8,VIM
regulation of metabolic process	19	0.0261	4.73815	EIF4E,EIF4E1B,EIF4EBP1,EIF4G1,ERCC1,ERCC4,LMNA,MDM4,PAX1,PAX9,POLR1C,RHBDD1,RHBDD3,TP53,TRIM31,TRIM5,TRIM65,TRIM8,VIM
regulation of mitotic cell cycle	6	0.0128	1.49626	EIF4E,EIF4EBP1,EIF4G1,MDM4,NDE1,TP53
regulation of mitotic cell cycle phase transition	4	0.032	0.997506	EIF4G1,MDM4,NDE1,TP53
regulation of nitrogen compound metabolic process	17	0.0388	4.2394	EIF4E,EIF4E1B,EIF4EBP1,EIF4G1,ERCC1,ERCC4,LMNA,MDM4,PAX1,PAX9,RHBDD1,RHBDD3,TP53,TRIM31,TRIM5,TRIM8,VIM
regulation of primary metabolic process	17	0.0469	4.2394	EIF4E,EIF4E1B,EIF4EBP1,EIF4G1,ERCC1,ERCC4,LMNA,MDM4,PAX1,PAX9,RHBDD1,RHBDD3,TP53,TRIM31,TRIM5,TRIM8,VIM
regulation of release of cytochrome c from mitochondria	2	0.0343	0.498753	LMNA,TP53
regulation of telomere maintenance	3	0.0128	0.74813	ERCC1,ERCC4,LMNA
regulation of translation	5	0.0106	1.24688	EIF4E,EIF4E1B,EIF4EBP1,EIF4G1,VIM
regulation of viral release from host cell	3	0.0105	0.74813	TRIM31,TRIM5,TRIM8
response to organic substance	11	0.0369	2.74314	EIF4EBP1,ERCC1,LMNA,LMNB1,PAX9,RHBDD1,TP53,TRIM31,TRIM5,TRIM8,VIM
response to X-ray	2	0.0265	0.498753	ERCC1,TP53
telomeric DNA-containing double minutes formation	2	0.0105	0.498753	ERCC1,ERCC4
translation	5	0.0128	1.24688	EIF4E,EIF4E1B,EIF4EBP1,EIF4G1,MRPS6
translational initiation	4	0.0105	0.997506	EIF4E,EIF4E1B,EIF4EBP1,EIF4G1
UV protection	2	0.0128	0.498753	ERCC1,ERCC4
vesicle transport along microtubule	2	0.031	0.498753	KIF1A,NDE1
viral process	5	0.03	1.24688	EIF4E,EIF4G1,TP53,TRIM5,VIM
