# Supplementary material for: Elevated expression of MKRN3 in squamous cell carcinoma of the head and neck and its clinical significance
Source: Cancer Cell Int. 2021 Oct 24;21:557. doi: 10.1186/s12935-021-02271-6 (PMC8543891; doi:10.1186/s12935-021-02271-6)
Supplement: Supplementary file 4 — Additional file 4: Table S4. The KEGG pathways. [file 12935_2021_2271_MOESM4_ESM.xlsx]

## Sheet: Sheet1
Pathway(KEGG)	Gene count	FDR	%	Matching proteins in network
Apoptosis	4	0.0045	9.76	LMNA,LMNB1,LMNB2,TP53
Epstein-Barr virus infection	4	0.0087	9.76	POLR1C,POLR1D,TP53,VIM
Longevity regulating pathway	3	0.009	7.32	EIF4E1B,EIF4EBP1,TP53
RNA polymerase	2	0.0211	4.88	POLR1C,POLR1D
MicroRNAs in cancer	3	0.0238	7.32	MDM4,TP53,VIM
RNA transport	3	0.0238	7.32	EIF4E1B,EIF4EBP1,EIF4G1
Nucleotide excision repair	2	0.0254	4.88	ERCC1,ERCC4
Fanconi anemia pathway	2	0.027	4.88	ERCC1,ERCC4
Cytosolic DNA-sensing pathway	2	0.0347	4.88	POLR1C,POLR1D
Arrhythmogenic right ventricular cardiomyopathy	2	0.0372	4.88	DES,LMNA
EGFR tyrosine kinase inhibitor resistance	2	0.0372	4.88	EIF4E1B,EIF4EBP1
Hypertrophic cardiomyopathy	2	0.0372	4.88	DES,LMNA
p53 signaling pathway	2	0.0372	4.88	MDM4,TP53
Platinum drug resistance	2	0.0372	4.88	ERCC1,TP53
Dilated cardiomyopathy	2	0.0403	4.88	DES,LMNA
HIF-1 signaling pathway	2	0.0463	4.88	EIF4E1B,EIF4EBP1
Pyrimidine metabolism	2	0.0463	4.88	POLR1C,POLR1D
