# Supplementary material for: Elevated expression of MKRN3 in squamous cell carcinoma of the head and neck and its clinical significance
Source: Cancer Cell Int. 2021 Oct 24;21:557. doi: 10.1186/s12935-021-02271-6 (PMC8543891; doi:10.1186/s12935-021-02271-6)
Supplement: Supplementary file 5 — Additional file 5: Table S5. The clinical characteristics of 25 SCCHN patients. [file 12935_2021_2271_MOESM5_ESM.xlsx]

## Sheet: Sheet1
Hospital ID	Age	gender	Location	alcohol	Smoking	Histological grade	Stage	T	N	M	Status	Survival Months	MKRN3 expression
													Tumor	Normal
0003910280	62	male	Hypopharynx	Yes	Yes	III	III	3	1	0	Dead	10	18.7464	2.75346
0004979448	66	female	larynx	no	no	NA	I	1	0	0	NA	NA	8.25954	1.31916
0006621548	38	male	larynx	no	Yes	NA	III	2	1	0	Alive	48	48.7322	5.72
0006046392	58	male	Hypopharynx	no	Yes	NA	III	3	1	0	NA	NA	4.60918	1.84342
0005908951	51	male	larynx	no	Yes	NA	III	2	1	0	Dead	15	52.1772	14.5627
0005422238	52	male	Nasopharyngeal	Yes	Yes	NA	IV	3	2	0	NA	NA	4.2622	1.12871
0005471776	47	male	larynx	no	no	III	III	2	1	0	Alive	48	5.90092	4.98662
0005563882	67	male	tonsil	Yes	Yes	NA	NA	1	NA	NA	NA	NA	13.4087
0005644700	67	male	larynx	no	Yes	II	II	2	0	0	Alive	48	3.15745	0.810734
0005707437	42	male	larynx	no	no	NA	I	1	0	0	Alive	42	2.68113	15.3727
0000845886	53	male	Hypopharynx	Yes	Yes	III	III	3	1	0	NA	NA	3.15745	11.6663
0006133290	60	male	larynx	no	Yes	II	II	2	0	0	NA	NA	20.9941	1.51571
0006022472	54	male	larynx	Yes	Yes	II	II	2	0	0	NA	NA	8.88825
0000554908	67	male	larynx	Yes	Yes	IV	IV	3	2	0	Dead	13	1.61591	7.65981
0000690654	69	male	Hypopharynx	Yes	Yes	IV	IV	3	1	0	NA	NA	36.1793	13.848
0006320391	45	male	Nasopharyngeal	no	Yes	NA	II	2	1	0	Alive	36	19.686	5
0006133290	60	male	larynx	Yes	Yes	NA	III	3	1	0	Dead	10	46.7685	7.76021
0006017966	57	male	larynx	no	Yes	NA	IV	3	2	NA	Dead	12	19	13
0005883323	61	male	larynx	no	no	III	III	3	1	NA	Dead	15	23.824	22.414
0005821273	65	male	larynx	no	Yes	NA	II	2	0	0	Dead	24	15.1306	31.4298
0005546500	49	male	Hypopharynx	Yes	Yes	III	III	3	1	NA	NA	NA	64.5669	27.1426
0006388666	54	male	larynx	no	Yes	NA	IV	3	2	0	Dead	20	0.000192	5.86387
0005974915	45	male	Hypopharynx	Yes	Yes	NA	II	2	0	0	NA	NA	30.9038	14.6406
0006783976	64	male	Hypopharynx	Yes	Yes	IV	IV	4	2	NA	Dead	10	46.1865	7.08911
0005821273	65	male	larynx	no	Yes	NA	III	3	1	NA	Dead	20	20.8359	7.14788
