# Supplementary material for: Elevated expression of MKRN3 in squamous cell carcinoma of the head and neck and its clinical significance
Source: Cancer Cell Int. 2021 Oct 24;21:557. doi: 10.1186/s12935-021-02271-6 (PMC8543891; doi:10.1186/s12935-021-02271-6)
Supplement: Supplementary file 6 — Additional file 6: Table S6. The data of MKRN3 expression and overall survival. [file 12935_2021_2271_MOESM6_ESM.xlsx]

## Sheet: Sheet1
Patient ID	Disease.Free.Months.	Overall.Survival.Months.	Overall.Survival.Status	Overall.Survival.Status	MKRN3 Expression
TCGA.BA.4074	13.01	15.18	DECEASED	1	77.646
TCGA.BA.4075	7.75	9.3	DECEASED	1	84.784
TCGA.BA.4076	9.4	13.63	DECEASED	1	86.2924
TCGA.BA.4077		37.25	DECEASED	1	184.179
TCGA.BA.4078		9.07	DECEASED	1	29.8364
TCGA.BA.5149	12.78	26.48	DECEASED	1	95.4475
TCGA.BA.5151	16.98	23.72	LIVING	0	78.371
TCGA.BA.5152	42.31	42.31	LIVING	0	42.6951
TCGA.BA.5153	53.09	57.88	DECEASED	1	36.3086
TCGA.BA.5555	8.15	17.08	LIVING	0	40.9508
TCGA.BA.5556	23.82	23.82	LIVING	0	23.5864
TCGA.BA.5557	20.47	20.47	LIVING	0	35.4251
TCGA.BA.5558	65.54	65.54	LIVING	0	13.8249
TCGA.BA.5559	60.94	68.43	DECEASED	1	68.1265
TCGA.BA.6868	11.3	15.51	DECEASED	1	33.6446
TCGA.BA.6869	21.16	21.16	LIVING	0	79.1901
TCGA.BA.6870		14.82	DECEASED	1	92.358
TCGA.BA.6871		3.55	DECEASED	1	70.6111
TCGA.BA.6872		12.61	DECEASED	1	120.579
TCGA.BA.6873	2.17	4.01	LIVING	0	48.5258
TCGA.BA.7269	41.82	41.82	LIVING	0	43.3673
TCGA.BA.A4IF	15.21	29.4	LIVING	0	25.9513
TCGA.BA.A4IG	28.09	28.09	LIVING	0	8.8868
TCGA.BA.A4IH	20.43	20.43	LIVING	0	82.8427
TCGA.BA.A4II	30.16	30.16	LIVING	0	103.35
TCGA.BA.A6D8	27.89	27.92	LIVING	0	86.5299
TCGA.BA.A6DA	11.53	11.53	LIVING	0	56.8493
TCGA.BA.A6DB	6.83	7.1	LIVING	0	0
TCGA.BA.A6DD	3.15	5.68	DECEASED	1	33.4583
TCGA.BA.A6DE	14.45	14.45	LIVING	0	41.1364
TCGA.BA.A6DG		2.27	DECEASED	1	84.068
TCGA.BA.A6DI	8.74	11.04	DECEASED	1	37.9793
TCGA.BA.A6DJ	7.88	13.37	DECEASED	1	28.0183
TCGA.BA.A6DL	20.47	20.47	LIVING	0	109.969
TCGA.BA.A8YP	16.39	16.39	LIVING	0	84.7947
TCGA.BB.4217	6.14	6.14	LIVING	0	120.472
TCGA.BB.4223	105.81	105.81	LIVING	0	143.128
TCGA.BB.4224	5.75	9.13	LIVING	0	42.886
TCGA.BB.4225	4.8	4.8	LIVING	0	156.665
TCGA.BB.4227	2.79	4.4	LIVING	0	32.6311
TCGA.BB.4228	18.36	18.36	LIVING	0	189.534
TCGA.BB.7861	22.4	22.4	LIVING	0	85.5237
TCGA.BB.7862	36.7	36.7	LIVING	0	31.2799
TCGA.BB.7863	33.67	33.67	LIVING	0	1.4663
TCGA.BB.7864	50.16	50.16	LIVING	0	51.4014
TCGA.BB.7866	44.94	44.94	LIVING	0	0
TCGA.BB.7870	66.23	66.23	LIVING	0	1.1283
TCGA.BB.7871	14.06	24.64	LIVING	0	0.9294
TCGA.BB.7872	38.37	38.37	LIVING	0	81.9575
TCGA.BB.8596	70.99	70.99	LIVING	0	34.7012
TCGA.BB.8601	20.5	20.5	LIVING	0	80.2632
TCGA.BB.A5HU	25.69	25.69	LIVING	0	54.18
TCGA.BB.A5HY	7.56	10.55	DECEASED	1	119.948
TCGA.BB.A5HZ	14.39	27.17	LIVING	0	1.3448
TCGA.BB.A6UM	12.91	12.91	LIVING	0	61.2354
TCGA.BB.A6UO	6.96	8.8	DECEASED	1	112.423
TCGA.C9.A47Z		6.27	DECEASED	1	46.7113
TCGA.C9.A480	12.68	12.68	LIVING	0	79.7963
TCGA.CN.4722	48.72	48.72	LIVING	0	71.7936
TCGA.CN.4723	55.81	55.81	LIVING	0	58.1575
TCGA.CN.4725	38.01	38.01	LIVING	0	211.457
TCGA.CN.4726	2.6	4.66	DECEASED	1	31.7049
TCGA.CN.4727	51.25	51.25	LIVING	0	0.5798
TCGA.CN.4728	56.64	56.64	LIVING	0	0.9593
TCGA.CN.4729	12.88	12.88	LIVING	0	27.4851
TCGA.CN.4730	26.84	26.84	LIVING	0	57.1298
TCGA.CN.4731	28.78	32.79	DECEASED	1	34.3527
TCGA.CN.4733	52.1	52.1	LIVING	0	123.205
TCGA.CN.4734	55.52	55.52	LIVING	0	30.6173
TCGA.CN.4735	57.06	57.06	LIVING	0	26.8425
TCGA.CN.4736	6.87	12.98	DECEASED	1	137.367
TCGA.CN.4737	20.53	20.53	LIVING	0	56.8369
TCGA.CN.4738		14.32	DECEASED	1	206.242
TCGA.CN.4739	42.77	45.8	DECEASED	1	38.1471
TCGA.CN.4740	23.65	27.56	DECEASED	1	203.673
TCGA.CN.4741	71.22	73.55	LIVING	0	72.3672
TCGA.CN.4742		13.04	DECEASED	1	79.1269
TCGA.CN.5355	41.98	41.98	LIVING	0	23.7504
TCGA.CN.5356	46.29	46.29	LIVING	0	0
TCGA.CN.5358	4.76	8.57	DECEASED	1	112.345
TCGA.CN.5359	11.7	12.39	DECEASED	1	20.4255
TCGA.CN.5360	71.25	71.25	LIVING	0	154.144
TCGA.CN.5361	67.74	69.65	DECEASED	1	138.181
TCGA.CN.5363	1.74	8.31	DECEASED	1	41.8871
TCGA.CN.5364		16.2	DECEASED	1	2.4064
TCGA.CN.5365		11.53	DECEASED	1	36.3773
TCGA.CN.5366	9.07	11.83	DECEASED	1	98.0504
TCGA.CN.5367		11.56	DECEASED	1	82.6534
TCGA.CN.5369		12.48	DECEASED	1	37.8338
TCGA.CN.5370	4.04	8.51	DECEASED	1	68.6192
TCGA.CN.5373	52.04	52.04	LIVING	0	24.6602
TCGA.CN.5374	44.97	56.9	DECEASED	1	37.3563
TCGA.CN.6010	17.74	50.03	LIVING	0	167.729
TCGA.CN.6011	30.65	30.65	LIVING	0	0.7602
TCGA.CN.6012	47.96	47.96	LIVING	0	132.236
TCGA.CN.6013	20.2	23.88	DECEASED	1	96.7552
TCGA.CN.6016	47.4	47.4	LIVING	0	131.994
TCGA.CN.6017		28.02	DECEASED	1	16.0124
TCGA.CN.6018		19.05	DECEASED	1	25.9605
TCGA.CN.6019	34.1	34.1	LIVING	0	157.403
TCGA.CN.6020		6.73	DECEASED	1	35.8876
TCGA.CN.6021		9.07	DECEASED	1	107.315
TCGA.CN.6022	3.32	9.23	DECEASED	1	0.4706
TCGA.CN.6023	52.04	52.04	LIVING	0	189.259
TCGA.CN.6024	5.12	11.07	DECEASED	1	4.528
TCGA.CN.6988	10.45	10.45	LIVING	0	97.256
TCGA.CN.6989	29.2	32.19	DECEASED	1	0
TCGA.CN.6992	35.02	35.02	LIVING	0	52.1571
TCGA.CN.6994	38.86	38.86	LIVING	0	47.5914
TCGA.CN.6995		3.68	DECEASED	1	187.144
TCGA.CN.6996	14.68	17.41	DECEASED	1	56.7758
TCGA.CN.6997	9.17	32.46	DECEASED	1	13.6103
TCGA.CN.6998	8.02	11.73	DECEASED	1	89.667
TCGA.CN.A497	34.99	34.99	LIVING	0	49.7027
TCGA.CN.A498	18.17	25.39	DECEASED	1	1.9724
TCGA.CN.A499	23.55	23.55	LIVING	0	40.9134
TCGA.CN.A49A	12.19	17.28	DECEASED	1	29.511
TCGA.CN.A49B	29.7	29.7	LIVING	0	142.543
TCGA.CN.A49C	21.19	21.19	LIVING	0	42.5889
TCGA.CN.A63T	7.39	7.39	LIVING	0	56.9282
TCGA.CN.A63U	31.67	31.67	LIVING	0	1.8486
TCGA.CN.A63V	22.31	22.31	LIVING	0	0
TCGA.CN.A63W		12.39	DECEASED	1	106.001
TCGA.CN.A641	12.06	12.06	LIVING	0	130.918
TCGA.CN.A642		2.69	DECEASED	1	88.4046
TCGA.CN.A6UY	23.42	23.42	LIVING	0	137.435
TCGA.CN.A6V1	19.81	19.81	LIVING	0	1.6538
TCGA.CN.A6V3	24.38	24.38	LIVING	0	45.1275
TCGA.CN.A6V6	20.86	20.86	LIVING	0	0
TCGA.CN.A6V7	19.51	19.51	LIVING	0	49.1777
TCGA.CQ.5323	48.16	48.16	LIVING	0	70.6992
TCGA.CQ.5324	52.33	52.33	LIVING	0	55.7592
TCGA.CQ.5325	19.35	21.48	DECEASED	1	26.1474
TCGA.CQ.5326		2.92	DECEASED	1	34.1293
TCGA.CQ.5327	54.53	54.53	LIVING	0	26.423
TCGA.CQ.5329	70.4	70.4	LIVING	0	38.9283
TCGA.CQ.5330	62.32	62.32	LIVING	0	62.2294
TCGA.CQ.5331	45.96	45.96	LIVING	0	51.0493
TCGA.CQ.5332		10.41	DECEASED	1	108.505
TCGA.CQ.5333	5.78	11.2	DECEASED	1	78.8127
TCGA.CQ.5334	1.64	4.24	DECEASED	1	59.9278
TCGA.CQ.6218	41.16	41.16	LIVING	0	35.8501
TCGA.CQ.6219	6.41	15.74	DECEASED	1	21.5827
TCGA.CQ.6220		32.36	DECEASED	1	34.1816
TCGA.CQ.6221	32.85	32.85	LIVING	0	0.5371
TCGA.CQ.6222	66.23	66.23	LIVING	0	60.6287
TCGA.CQ.6223	46.91	46.91	LIVING	0	26.7412
TCGA.CQ.6224	56.54	56.54	LIVING	0	92.2855
TCGA.CQ.6225	5.91	13.24	DECEASED	1	15.8036
TCGA.CQ.6227		4.24	DECEASED	1	241.608
TCGA.CQ.6228	8.97	14.98	DECEASED	1	23.933
TCGA.CQ.6229	38.73	38.73	LIVING	0	253.026
TCGA.CQ.7063	38.11	70.07	LIVING	0	32.8294
TCGA.CQ.7065	7.56	53.48	LIVING	0	55.6928
TCGA.CQ.7067	16.72	16.72	LIVING	0	45.6621
TCGA.CQ.7068	37.71	43	LIVING	0	105.866
TCGA.CQ.7069	41.85	41.85	LIVING	0	62.7425
TCGA.CQ.7071	43.07	43.07	LIVING	0	86.4773
TCGA.CQ.7072	77.5	77.5	LIVING	0	99.1304
TCGA.CQ.A4C6	44.45	44.45	LIVING	0	4.6296
TCGA.CQ.A4C7	6.8	11.6	DECEASED	1	38.2617
TCGA.CQ.A4C9	23.23	23.23	LIVING	0	70.4698
TCGA.CQ.A4CB	29.34	29.34	LIVING	0	196.3
TCGA.CQ.A4CD	33.57	33.57	LIVING	0	51.6827
TCGA.CQ.A4CE	29.47	29.47	LIVING	0	57.0117
TCGA.CQ.A4CG	11.5	14.13	DECEASED	1	128.564
TCGA.CQ.A4CH	11.63	12.45	DECEASED	1	5.1282
TCGA.CQ.A4CI	16.98	31.21	LIVING	0	89.6607
TCGA.CR.5243	84.17	84.17	LIVING	0	0.4055
TCGA.CR.5247	11.76	11.76	LIVING	0	71.4591
TCGA.CR.5248	36.7	54.63	LIVING	0	20.1681
TCGA.CR.5249	37.84	37.84	LIVING	0	38.28
TCGA.CR.5250	26.25	26.25	LIVING	0	42.5012
TCGA.CR.6467	58.38	58.38	LIVING	0	74.0327
TCGA.CR.6470	49.97	49.97	LIVING	0	45.379
TCGA.CR.6471	33.41	39.49	DECEASED	1	1.3242
TCGA.CR.6472	34.49	34.49	LIVING	0	39.1579
TCGA.CR.6473	36.96	36.96	LIVING	0	34.375
TCGA.CR.6474	7.23	18.53	DECEASED	1	102.603
TCGA.CR.6477	16.89	16.89	LIVING	0	54.3444
TCGA.CR.6478		6.01	DECEASED	1	33.9374
TCGA.CR.6480	11.89	11.89	LIVING	0	54.602
TCGA.CR.6481	10.22	10.22	LIVING	0	48.2185
TCGA.CR.6482	11.33	11.33	LIVING	0	62.9947
TCGA.CR.6484	11.63	11.63	LIVING	0	51.2713
TCGA.CR.6487	7.69	7.69	LIVING	0	25.319
TCGA.CR.6488	12.45	12.45	LIVING	0	80.531
TCGA.CR.6491	16.39	22.77	LIVING	0	189.722
TCGA.CR.6492	15.74	15.74	LIVING	0	15.8459
TCGA.CR.6493	8.11	9.26	DECEASED	1	1.4593
TCGA.CR.7364	47.14	47.14	LIVING	0	49.3349
TCGA.CR.7365	39.13	39.13	LIVING	0	50.404
TCGA.CR.7367	47.31	47.31	LIVING	0	2.5549
TCGA.CR.7368	40.9	40.9	LIVING	0	36.9811
TCGA.CR.7369		35.81	DECEASED	1	2.7038
TCGA.CR.7370	3.45	3.45	LIVING	0	103.59
TCGA.CR.7371		3.09	DECEASED	1	47.9822
TCGA.CR.7372	24.93	24.93	LIVING	0	132.169
TCGA.CR.7373	29.2	29.2	LIVING	0	9.9573
TCGA.CR.7374	0.99	0.99	LIVING	0	60.0238
TCGA.CR.7376	31.93	31.93	LIVING	0	58.1927
TCGA.CR.7377		9.17	DECEASED	1	145.615
TCGA.CR.7379	34.03	34.03	LIVING	0	20.2747
TCGA.CR.7380	18.43	19.91	DECEASED	1	28.0057
TCGA.CR.7382	20.17	26.15	LIVING	0	101.97
TCGA.CR.7383	14.91	17.12	DECEASED	1	28.8588
TCGA.CR.7385	32.75	32.75	LIVING	0	35.5737
TCGA.CR.7386	33.77	46.98	LIVING	0	18.7878
TCGA.CR.7388	20.04	27.04	DECEASED	1	56.0205
TCGA.CR.7389	12.88	12.88	LIVING	0	104.313
TCGA.CR.7390	49.54	49.54	LIVING	0	106.085
TCGA.CR.7391	29.99	29.99	LIVING	0	33.5008
TCGA.CR.7392	46.81	46.81	LIVING	0	91.0482
TCGA.CR.7393	32.62	32.62	LIVING	0	22.7081
TCGA.CR.7394	44.22	44.22	LIVING	0	43.7224
TCGA.CR.7395	30.55	30.55	LIVING	0	25.9427
TCGA.CR.7397	24.77	24.77	LIVING	0	26.4388
TCGA.CR.7398	5.12	5.12	LIVING	0	10.8303
TCGA.CR.7399	5.95	5.95	LIVING	0	76.0499
TCGA.CR.7401	35.38	35.38	LIVING	0	108.227
TCGA.CR.7402	29.93	29.93	LIVING	0	21.8834
TCGA.CR.7404	32.82	48.36	LIVING	0	38.2864
TCGA.CV.5430	25.72	139.32	LIVING	0	40.9116
TCGA.CV.5431		17.15	DECEASED	1	81.0191
TCGA.CV.5432		129.11	LIVING	0	31.1606
TCGA.CV.5434	61.07	108.87	DECEASED	1	77.2921
TCGA.CV.5435	9.33	76.18	DECEASED	1	85.4808
TCGA.CV.5436		19.19	DECEASED	1	74.3859
TCGA.CV.5439	6.93	17.94	DECEASED	1	70.7395
TCGA.CV.5440	107.42	107.42	LIVING	0	0.504
TCGA.CV.5441	94.81	94.81	LIVING	0	3.0346
TCGA.CV.5442	76.45	76.45	LIVING	0	61.2798
TCGA.CV.5443	91.46	91.46	LIVING	0	0
TCGA.CV.5444		80.06	LIVING	0	0
TCGA.CV.5966		17.9	DECEASED	1	44.9602
TCGA.CV.5970		13.34	DECEASED	1	60.5
TCGA.CV.5971	23.03	23.03	LIVING	0	58.0357
TCGA.CV.5973	86.76	86.76	LIVING	0	23.6447
TCGA.CV.5976	48.55	48.55	LIVING	0	20.9481
TCGA.CV.5977	60.45	60.45	LIVING	0	15.252
TCGA.CV.5978		7.06	DECEASED	1	50.1245
TCGA.CV.5979	43.2	43.2	LIVING	0	38.1543
TCGA.CV.6003	54.7	54.7	LIVING	0	0.5974
TCGA.CV.6433	21.06	21.06	LIVING	0	0.4726
TCGA.CV.6436	62.39	62.39	LIVING	0	78.9934
TCGA.CV.6441	3.12	9.59	DECEASED	1	41.4294
TCGA.CV.6933		90.05	DECEASED	1	25.2384
TCGA.CV.6934		2.14	DECEASED	1	26.5131
TCGA.CV.6935		9.69	DECEASED	1	98.8392
TCGA.CV.6936	5.16	5.45	DECEASED	1	24.0664
TCGA.CV.6937		20.5	DECEASED	1	65.9072
TCGA.CV.6938		4.73	DECEASED	1	44.0266
TCGA.CV.6939		21.88	DECEASED	1	99.1629
TCGA.CV.6940		26.41	DECEASED	1	62.105
TCGA.CV.6941		11.24	DECEASED	1	15.1715
TCGA.CV.6942	140.67	140.67	LIVING	0	47.2606
TCGA.CV.6943		19.78	DECEASED	1	123.371
TCGA.CV.6945		12.02	DECEASED	1	35.9426
TCGA.CV.6948		42.35	DECEASED	1	21.216
TCGA.CV.6950	8.48	15.08	DECEASED	1	115.167
TCGA.CV.6951		30.06	DECEASED	1	172.373
TCGA.CV.6952		6.08	DECEASED	1	93.7847
TCGA.CV.6953	49.97	53.91	DECEASED	1	23.9623
TCGA.CV.6954		65.77	DECEASED	1	45.6308
TCGA.CV.6955		10.97	DECEASED	1	72.2231
TCGA.CV.6956		7.13	DECEASED	1	37.2948
TCGA.CV.6959	3.38	8.41	DECEASED	1	36.5991
TCGA.CV.6960		28.32	DECEASED	1	114.687
TCGA.CV.6961		2.5	DECEASED	1	36.3654
TCGA.CV.6962		4.14	DECEASED	1	0
TCGA.CV.7089		64.78	DECEASED	1	50.7495
TCGA.CV.7090	172.54	172.54	LIVING	0	194.926
TCGA.CV.7091	111.07	111.07	LIVING	0	41.6162
TCGA.CV.7095		18.79	DECEASED	1	54.0229
TCGA.CV.7097		12.65	DECEASED	1	69.4656
TCGA.CV.7099		7.98	DECEASED	1	28.3942
TCGA.CV.7100		9	DECEASED	1	40.0605
TCGA.CV.7101		5.26	DECEASED	1	66.5888
TCGA.CV.7102		1.84	DECEASED	1	106.856
TCGA.CV.7103		52.27	DECEASED	1	13.75
TCGA.CV.7104		12.91	DECEASED	1	28.0309
TCGA.CV.7177		21.78	DECEASED	1	27.1291
TCGA.CV.7178		71.16	DECEASED	1	34.0045
TCGA.CV.7180		10.74	DECEASED	1	4.2403
TCGA.CV.7183	130.78	130.78	LIVING	0	87.7847
TCGA.CV.7235	77.1	77.1	LIVING	0	27.3973
TCGA.CV.7236		4.73	DECEASED	1	0.5869
TCGA.CV.7238	89.59	89.59	LIVING	0	64.3772
TCGA.CV.7242	35.97	35.97	LIVING	0	62.8865
TCGA.CV.7243	31.34	31.34	LIVING	0	177.282
TCGA.CV.7245	26.18	26.18	LIVING	0	0.3309
TCGA.CV.7247		18.96	DECEASED	1	25.2202
TCGA.CV.7248		17.12	DECEASED	1	0
TCGA.CV.7250	3.65	95.27	DECEASED	1	70.7062
TCGA.CV.7252		4.96	DECEASED	1	79.0123
TCGA.CV.7253		11.86	DECEASED	1	0
TCGA.CV.7254		47.93	DECEASED	1	61.8906
TCGA.CV.7255		2.1	DECEASED	1	119.959
TCGA.CV.7261	49.67	49.67	LIVING	0	5.0537
TCGA.CV.7263		18.4	DECEASED	1	85.118
TCGA.CV.7406		57.42	DECEASED	1	2.4829
TCGA.CV.7407		35.51	DECEASED	1	75.6661
TCGA.CV.7409		17.84	DECEASED	1	47.1291
TCGA.CV.7410		210.81	DECEASED	1	22.5759
TCGA.CV.7411		89.26	DECEASED	1	155.476
TCGA.CV.7413		9.66	DECEASED	1	5.3461
TCGA.CV.7414		0.46	DECEASED	1	32.4123
TCGA.CV.7415		22.83	DECEASED	1	64.5586
TCGA.CV.7416		25.07	DECEASED	1	50.8337
TCGA.CV.7418	16.23	25.92	DECEASED	1	124.18
TCGA.CV.7421		0.07	DECEASED	1	36.9366
TCGA.CV.7422	24.08	34.07	DECEASED	1	110.183
TCGA.CV.7423		100.49	DECEASED	1	29.2573
TCGA.CV.7424		14.88	DECEASED	1	0
TCGA.CV.7425		56.44	DECEASED	1	37.3514
TCGA.CV.7427	107.82	156.37	DECEASED	1	179.972
TCGA.CV.7428		54.89	DECEASED	1	67.4264
TCGA.CV.7429		3.52	DECEASED	1	63.3849
TCGA.CV.7430		16.26	DECEASED	1	53.2213
TCGA.CV.7432		84.43	DECEASED	1	106.303
TCGA.CV.7433	19.19	19.74	DECEASED	1	92.7915
TCGA.CV.7434		7.16	DECEASED	1	0.3848
TCGA.CV.7435		153.75	DECEASED	1	85.4602
TCGA.CV.7437		16.62	DECEASED	1	62.7856
TCGA.CV.7438		6.37	DECEASED	1	13.0019
TCGA.CV.7440		22.17	DECEASED	1	60.0972
TCGA.CV.7446		35.91	DECEASED	1	17.6056
TCGA.CV.7568		30.45	DECEASED	1	1.1623
TCGA.CV.A45O	27.96	27.96	LIVING	0	112.922
TCGA.CV.A45P	20.99	20.99	LIVING	0	8.9895
TCGA.CV.A45Q		169.25	DECEASED	1	71.2678
TCGA.CV.A45R		180.03	LIVING	0	72.0965
TCGA.CV.A45T		159.53	DECEASED	1	9.493
TCGA.CV.A45U	34.95	35.45	DECEASED	1	47.1607
TCGA.CV.A45V		1.05	DECEASED	1	67.6222
TCGA.CV.A45W		45.93	DECEASED	1	152.116
TCGA.CV.A45X		6.5	DECEASED	1	80.4398
TCGA.CV.A45Y	76.15	88.8	DECEASED	1	131.664
TCGA.CV.A45Z		48.16	DECEASED	1	80.8989
TCGA.CV.A460	46.81	60.38	DECEASED	1	2.2051
TCGA.CV.A461		67.81	DECEASED	1	84.1393
TCGA.CV.A463		0.76	DECEASED	1	56.7792
TCGA.CV.A464	0.92	56.57	LIVING	0	121.375
TCGA.CV.A465		7.06	DECEASED	1	130.362
TCGA.CV.A468		15.24	DECEASED	1	68.7732
TCGA.CV.A6JD		5.98	DECEASED	1	39.7112
TCGA.CV.A6JE	35.32	35.32	LIVING	0	29.9401
TCGA.CV.A6JM	3.52	6.37	DECEASED	1	15.7549
TCGA.CV.A6JN	29.76	29.76	LIVING	0	115.774
TCGA.CV.A6JO	4.17	6.47	DECEASED	1	120.773
TCGA.CV.A6JT	27.99	27.99	LIVING	0	60.6667
TCGA.CV.A6JU	3.61	3.61	LIVING	0	64.0444
TCGA.CV.A6JY	21.22	21.22	LIVING	0	41.7551
TCGA.CV.A6JZ	12.91	23.46	LIVING	0	40.6707
TCGA.CV.A6K0	4.8	19.91	LIVING	0	80.6612
TCGA.CV.A6K1	13.17	22.5	LIVING	0	53.3379
TCGA.CV.A6K2	4.4	10.41	DECEASED	1	57.7711
TCGA.CX.7082		0.36	DECEASED	1	181.368
TCGA.CX.7085	10.12	10.55	LIVING	0	150.207
TCGA.CX.7086	18.82	18.82	LIVING	0	158.537
TCGA.CX.7219	34.33	34.33	LIVING	0	18.9289
TCGA.CX.A4AQ	51.08	51.08	LIVING	0	157.99
TCGA.D6.6515	6.41	13.24	DECEASED	1	57.5008
TCGA.D6.6516	25.39	25.39	LIVING	0	78.5563
TCGA.D6.6517	5.29	9.59	LIVING	0	18.6953
TCGA.D6.6823	23.03	23.03	LIVING	0	0
TCGA.D6.6824	2.53	2.53	LIVING	0	0.3325
TCGA.D6.6825	16.13	16.13	LIVING	0	16.5005
TCGA.D6.6826		11.43	DECEASED	1	12.2603
TCGA.D6.6827	18.66	18.66	LIVING	0	39.0687
TCGA.D6.8568	24.93	24.93	LIVING	0	50.2949
TCGA.D6.8569	25.3	25.3	LIVING	0	82.6346
TCGA.D6.A4Z9	17.71	17.71	LIVING	0	41.2844
TCGA.D6.A4ZB	12.35	12.35	LIVING	0	79.2317
TCGA.D6.A6EK	28.75	28.75	LIVING	0	55.8184
TCGA.D6.A6EM	7.62	7.62	LIVING	0	102.597
TCGA.D6.A6EN	22.57	22.57	LIVING	0	0
TCGA.D6.A6EO	24.93	24.93	LIVING	0	14.1669
TCGA.D6.A6EP	13.93	13.93	LIVING	0	0
TCGA.D6.A6EQ	12.09	12.09	LIVING	0	42.0536
TCGA.D6.A6ES	12.78	12.78	LIVING	0	55.1344
TCGA.D6.A74Q	23.32	23.32	LIVING	0	62.7279
TCGA.DQ.5624	58.41	58.41	LIVING	0	98.1968
TCGA.DQ.5625	34.76	37.22	DECEASED	1	0
TCGA.DQ.5629		30.91	DECEASED	1	34.3941
TCGA.DQ.5630	33.84	33.84	LIVING	0	17.7866
TCGA.DQ.5631	14.68	18	DECEASED	1	34.2083
TCGA.DQ.7588	10.61	14.03	DECEASED	1	100.088
TCGA.DQ.7589	46.29	46.29	LIVING	0	80.9784
TCGA.DQ.7590	46.42	46.42	LIVING	0	66.0807
TCGA.DQ.7591	20.43	20.43	LIVING	0	2.2677
TCGA.DQ.7592	37.55	37.55	LIVING	0	48.7704
TCGA.DQ.7593	40.21	40.21	LIVING	0	88.8262
TCGA.DQ.7594	35.61	40.01	LIVING	0	60.4644
TCGA.DQ.7595	39.09	39.09	LIVING	0	52.0833
TCGA.DQ.7596	4.5	41.56	LIVING	0	113.539
TCGA.F7.7848	37.16	37.16	LIVING	0	0
TCGA.F7.8298	32.69	32.69	LIVING	0	38.6228
TCGA.F7.8489	21.62	21.62	LIVING	0	2.2266
TCGA.F7.A50G	20.24	20.24	LIVING	0	156.291
TCGA.F7.A50I	3.02	3.02	LIVING	0	35.482
TCGA.F7.A50J	31.11	31.11	LIVING	0	9.3975
TCGA.F7.A61S	7	18.92	LIVING	0	75.3804
TCGA.F7.A61V	24.93	24.93	LIVING	0	94.8052
TCGA.F7.A61W	0.46	0.46	LIVING	0	40.1118
TCGA.F7.A620	17.84	17.84	LIVING	0	64.3863
TCGA.F7.A622		11.79	DECEASED	1	111.28
TCGA.F7.A623	20.24	20.24	LIVING	0	84.8976
TCGA.F7.A624	12.42	12.42	LIVING	0	68.1311
TCGA.H7.7774	8.28	13.37	LIVING	0	136.897
TCGA.H7.8501	15.14	15.14	LIVING	0	1.7125
TCGA.H7.8502	15.05	15.05	LIVING	0	33.1066
TCGA.H7.A6C4	8.05		DECEASED	1	86.2667
TCGA.H7.A76A	20.93	20.93	LIVING	0	56.3291
TCGA.HD.7229	5.32	33.74	LIVING	0	63.4921
TCGA.HD.7753	28.45	28.45	LIVING	0	47.0664
TCGA.HD.7754	25.72	25.72	LIVING	0	0
TCGA.HD.7831	21.91	21.91	LIVING	0	60.4004
TCGA.HD.7832	27.46	27.46	LIVING	0	82.521
TCGA.HD.7917		27.46	DECEASED	1	79.1107
TCGA.HD.8224	5.62	14.65	DECEASED	1	44.8965
TCGA.HD.8314	22.01	22.01	LIVING	0	122.475
TCGA.HD.8634		12.65	DECEASED	1	12.9947
TCGA.HD.8635	22.83	22.83	LIVING	0	79.382
TCGA.HD.A4C1	0.36	0.36	LIVING	0	74.6445
TCGA.HD.A633	13.76	13.83	LIVING	0	61.968
TCGA.HD.A634		4.27	DECEASED	1	48.6469
TCGA.HD.A6HZ	3.65	3.65	LIVING	0	205.926
TCGA.HD.A6I0	6.9	6.9	LIVING	0	69.7436
TCGA.HL.7533	34.72	34.72	LIVING	0	102.95
TCGA.IQ.7630	15.93	15.93	LIVING	0	27.2647
TCGA.IQ.7631	38.5	38.5	LIVING	0	89.8313
TCGA.IQ.7632	14.49	14.49	LIVING	0	48.6062
TCGA.IQ.A61E	37.68	37.68	LIVING	0	1.1083
TCGA.IQ.A61G	8.18	11.83	LIVING	0	72.8368
TCGA.IQ.A61H	37.39	37.39	LIVING	0	31.0013
TCGA.IQ.A61I		0.07	DECEASED	1	103.429
TCGA.IQ.A61J	33.54	33.54	LIVING	0	107.335
TCGA.IQ.A61O		13.83	DECEASED	1	27.9751
TCGA.IQ.A6SG	19.02	19.02	LIVING	0	40.6654
TCGA.IQ.A6SH	15.47	15.47	LIVING	0	58.0036
TCGA.KU.A66S	12.78	13.34	DECEASED	1	243.549
TCGA.KU.A66T	18.13	18.13	LIVING	0	66.1939
TCGA.KU.A6H7	19.25	19.25	LIVING	0	451.031
TCGA.KU.A6H7.1	19.25	19.25	LIVING	0	235.717
TCGA.KU.A6H8	3.61	10.74	DECEASED	1	17.2133
TCGA.MT.A51W	14.36	14.36	LIVING	0	53.0633
TCGA.MT.A51X	7.95	7.95	LIVING	0	53.5349
TCGA.MT.A67A	30.03	30.03	LIVING	0	41.3066
TCGA.MT.A67D	1.84	1.84	LIVING	0	62.071
TCGA.MT.A67F	12.61	12.61	LIVING	0	73.663
TCGA.MT.A7BN	5.88	15.41	LIVING	0	31.25
TCGA.MZ.A5BI		7.13	DECEASED	1	34.4062
TCGA.MZ.A6I9	15.87	16.06	DECEASED	1	27.7778
TCGA.MZ.A7D7	11.14	17.97	LIVING	0	65.0804
TCGA.P3.A5Q5	29.89	29.89	LIVING	0	93.1726
TCGA.P3.A5Q6	12.22	15.77	DECEASED	1	171.189
TCGA.P3.A5QA	52.6	71.68	LIVING	0	92.9417
TCGA.P3.A5QE	51.22	51.22	LIVING	0	28.1343
TCGA.P3.A5QF	4.6	10.84	DECEASED	1	30.2813
TCGA.P3.A6SW	36.79	36.79	LIVING	0	76.7287
TCGA.P3.A6SX		46.98	DECEASED	1	151.981
TCGA.P3.A6T0	11.99	18.99	LIVING	0	106.4
TCGA.P3.A6T2	75.49	75.49	LIVING	0	63.7959
TCGA.P3.A6T3	7.95	18.96	DECEASED	1	119.109
TCGA.P3.A6T4		2.04	DECEASED	1	46.0611
TCGA.P3.A6T5	18.96	28.98	DECEASED	1	59.4031
TCGA.P3.A6T6	8.97	12.98	DECEASED	1	371.684
TCGA.P3.A6T7		16	DECEASED	1	69.533
TCGA.P3.A6T8	13.14	13.14	LIVING	0	91.9729
TCGA.QK.A64Z	18.17	21.06	DECEASED	1	187.249
TCGA.QK.A652	21.19	21.19	LIVING	0	43.6481
TCGA.QK.A6IF	16.49	23.13	LIVING	0	99.0492
TCGA.QK.A6IG	5.55	7.29	DECEASED	1	79.2829
TCGA.QK.A6IH	8.15	21.45	LIVING	0	52.6401
TCGA.QK.A6II	5.78	9.33	DECEASED	1	64.4208
TCGA.QK.A6IJ	12.71	12.71	LIVING	0	202.785
TCGA.QK.A6V9	27.37	27.37	LIVING	0	76.0205
TCGA.QK.A6VB	20.14	21.06	LIVING	0	76.1636
TCGA.QK.A6VC	19.71	19.71	LIVING	0	82.0532
TCGA.QK.A8Z7	12.88	12.88	LIVING	0	125.537
TCGA.QK.A8Z8		5.62	DECEASED	1	68.8822
TCGA.QK.A8Z9	6.73	14.75	DECEASED	1	261.588
TCGA.QK.A8ZA		12.19	DECEASED	1	51.5548
TCGA.QK.A8ZB	17.81	17.81	LIVING	0	94.047
TCGA.QK.AA3J	15.31	15.31	LIVING	0	90.2834
TCGA.QK.AA3K	8.31	8.31	LIVING	0	133.822
TCGA.RS.A6TO	11.1	12.71	DECEASED	1	155.288
TCGA.RS.A6TP	16.95	16.95	LIVING	0	123.5
TCGA.T2.A6WX		6.87	DECEASED	1	156.8
TCGA.T2.A6WZ	7.52	15.9	DECEASED	1	60.9047
TCGA.T2.A6X0	7.1	7.1	LIVING	0	103.519
TCGA.T2.A6X2	32.42	32.42	LIVING	0	23.5162
TCGA.T3.A92M	13.7	13.7	LIVING	0	144.325
TCGA.T3.A92N	1.51	3.12	DECEASED	1	71.453
TCGA.TN.A7HI	13.53	13.53	LIVING	0	128.547
TCGA.TN.A7HJ	13.24	13.24	LIVING	0	139.826
TCGA.TN.A7HL	20.34	20.34	LIVING	0	74.4923
TCGA.UF.A718	64.75	64.75	LIVING	0	1.9779
TCGA.UF.A719	54.63	54.63	LIVING	0	49.9809
TCGA.UF.A71A		2.83	DECEASED	1	13.4156
TCGA.UF.A71A.1		2.83	DECEASED	1	119.064
TCGA.UF.A71B	49.47	49.47	LIVING	0	126.499
TCGA.UF.A71D	48	48	LIVING	0	63.7565
TCGA.UF.A71E		49.41	DECEASED	1	46.1079
TCGA.UF.A7J9	44.61	44.61	LIVING	0	0.7886
TCGA.UF.A7JA	74.41	74.41	LIVING	0	210.927
TCGA.UF.A7JC	7.52	17.94	DECEASED	1	183.115
TCGA.UF.A7JD		24.28	DECEASED	1	176
TCGA.UF.A7JF	55.39	55.39	LIVING	0	113.506
TCGA.UF.A7JH	29.43	29.43	LIVING	0	245.077
TCGA.UF.A7JJ	18.04	18.04	LIVING	0	1.3351
TCGA.UF.A7JK	11.2	13.93	DECEASED	1	167.26
TCGA.UF.A7JO	17.25	20.73	DECEASED	1	99.6643
TCGA.UF.A7JS	17.05	22.34	DECEASED	1	275.153
TCGA.UF.A7JT	23.59	32.62	DECEASED	1	24.4073
TCGA.UF.A7JV	1.81	2.96	DECEASED	1	26.9058
TCGA.UP.A6WW	17.02	17.02	LIVING	0	154.978
TCGA.WA.A7GZ		20.53	DECEASED	1	1.9225
TCGA.WA.A7H4	14.55	14.55	LIVING	0	42.5235
TCGA-CQ-A4CA		7.82	LIVING	0	184.449
TCGA-4P-AA8J					64.9038
